# Supplementary material for: NMR-Based Analysis of Plasma Lipoprotein Subclass and Lipid Composition Demonstrate the Different Dietary Effects in ApoE-Deficient Mice
Source: Molecules. 2024 Feb 24;29(5):988. doi: 10.3390/molecules29050988 (PMC10934052; doi:10.3390/molecules29050988)
Supplement: Supplementary file 1 [file molecules-29-00988-s001.zip]

Archive with 1 entries (1 files):
- molecules-2889528-supplementary.pdf
